# Supplementary material for: DHDK, a Plant-Derived Natural Small Molecule, Protects Against Doxorubicin-Induced Cardiotoxicity via the PPARG-CPT1B-FAO Axis
Source: Pharmaceuticals (Basel). 2025 Nov 18;18(11):1759. doi: 10.3390/ph18111759 (PMC12655265; doi:10.3390/ph18111759)
Supplement: Supplementary file 1 [file pharmaceuticals-18-01759-s001.zip]

Archive with 1 entries (1 files):
- pharmaceuticals-3930019-supplementary.pdf
